# Supplementary material for: Potential of Nucleic Acid Receptor Ligands to Improve Vaccination Efficacy against the Filarial Nematode Litomosoides sigmodontis
Source: Vaccines (Basel). 2023 May 10;11(5):966. doi: 10.3390/vaccines11050966 (PMC10223226; doi:10.3390/vaccines11050966)
Supplement: Supplementary file 1 [file vaccines-11-00966-s001.zip]

Archive with 1 entries (1 files):
- vaccines-2373384-supplementary.pdf
